# Supplementary material for: Oak Species Quercus robur L. and Quercus petraea Liebl. Identification Based on UHPLC-HRMS/MS Molecular Networks
Source: Metabolites. 2021 Oct 6;11(10):684. doi: 10.3390/metabo11100684 (PMC8540037; doi:10.3390/metabo11100684)
Supplement: Supplementary file 1 [file metabolites-11-00684-s001.zip]

Archive with 1 entries (1 files):
- metabolites-1396810-supplementary.pdf
